# Supplementary material for: Advancing biomonitoring of eDNA studies with the Anaconda R package: Integrating soil and One Health perspectives in the face of evolving traditional agriculture practices
Source: PLoS One. 2025 Jan 16;20(1):e0311986. doi: 10.1371/journal.pone.0311986 (PMC11737689; doi:10.1371/journal.pone.0311986)
Supplement: S1 Table — Total number of sequences and their means (and standard deviation) by condition (SF is for Short Fallow; LF is for Long Fallow, and F is for Forest), before and after the Trimmomatic step, percentage of kept sequences. (XLSX) [file pone.0311986.s013.xlsx]

## Sheet: Fungi
Sample	a	Total Sequences
F1	B_S244_L001_R1_001	67757	108609
F1	B_S244_L001_R2_001	67757	108609
F1_S243_L001_R1_001		40852	41719
F1_S243_L001_R2_001		40852	41719
F2	B_S246_L001_R1_001	867	1655
F2	B_S246_L001_R2_001	867	1655
F2_S245_L001_R1_001		788	67075
F2_S245_L001_R2_001		788	67075
F3	B_S248_L001_R1_001	66287	125380
F3	B_S248_L001_R2_001	66287	125380
F3_S247_L001_R1_001		59093	131139
F3_S247_L001_R2_001		59093	131139
F4	B_S250_L001_R1_001	72046	144243
F4	B_S250_L001_R2_001	72046	144243
F4_S249_L001_R1_001		72197	101666
F4_S249_L001_R2_001		72197	101666
F5	B_S252_L001_R1_001	29469	67342
F5	B_S252_L001_R2_001	29469	67342
F5_S251_L001_R1_001		37873	108496
F5_S251_L001_R2_001		37873	108496
JC1	B_S254_L001_R1_001	70623	138341
JC1	B_S254_L001_R2_001	70623	138341
JC1_S253_L001_R1_001		67718	144952
JC1_S253_L001_R2_001		67718	144952
JC2	B_S256_L001_R1_001	77234	146350
JC2	B_S256_L001_R2_001	77234	146350
JC2_S255_L001_R1_001		69116	70042
JC2_S255_L001_R2_001		69116	70042
JC3	B_S274_L001_R1_001	926	5119
JC3	B_S274_L001_R2_001	926	5119
JC3_S273_L001_R1_001		4193	68475
JC3_S273_L001_R2_001		4193	68475
JC4	B_S276_L001_R1_001	64282	136705
JC4	B_S276_L001_R2_001	64282	136705
JC4_S275_L001_R1_001		72423	130622
JC4_S275_L001_R2_001		72423	130622
JC5	B_S278_L001_R1_001	58199	123629
JC5	B_S278_L001_R2_001	58199	123629
JC5_S277_L001_R1_001		65430	116408
JC5_S277_L001_R2_001		65430	116408
JL1	B_S280_L001_R1_001	50978	106632
JL1	B_S280_L001_R2_001	50978	106632
JL1_S279_L001_R1_001		55654	63472
JL1_S279_L001_R2_001		55654	63472
JL2	B_S282_L001_R1_001	7818	10951
JL2	B_S282_L001_R2_001	7818	10951
JL2_S281_L001_R1_001		3133	40609
JL2_S281_L001_R2_001		3133	40609
JL3	B_S284_L001_R1_001	37476	93457
JL3	B_S284_L001_R2_001	37476	93457
JL3_S283_L001_R1_001		55981	114578
JL3_S283_L001_R2_001		55981	114578
JL4	B_S286_L001_R1_001	58597	88450
JL4	B_S286_L001_R2_001	58597	88450
JL4_S285_L001_R1_001		29853	29945
JL4_S285_L001_R2_001		29853	29945
JL5	B_S288_L001_R1_001	92	394
JL5	B_S288_L001_R2_001	92	394
JL5_S287_L001_R1_001		302	302
JL5_S287_L001_R2_001		302	302

## Sheet: Feuil2
Sample	Total Sequences	Mean	After Trimmomatic	Percentage	Mean/conditions		ET
F1_R1	108609	89445.8	52434	48.2778	40.0742	59.9258	56694.4	20.7813
F1_R2	108609		52434	48.2778
F2_R1	1655		258	15.5891
F2_R2	1655		258	15.5891
F3_R1	125380		63670	50.7816
F3_R2	125380		63670	50.7816
F4_R1	144243		66823	46.3267
F4_R2	144243		66823	46.3267
F5_R1	67342		26530	39.3959
F5_R2	67342		26530	39.3959
JC1_R1	138341	110029	33598	24.2864	29.2417	70.7583	59210.3	17.7455
JC1_R2	138341		33598	24.2864
JC2_R1	146350		41328	28.2392
JC2_R2	146350		41328	28.2392
JC3_R1	5119		2338	45.673
JC3_R2	5119		2338	45.673
JC4_R1	136705		37588	27.4957
JC4_R2	136705		37588	27.4957
JC5_R1	123629		61513	49.7561
JC5_R2	123629		61513	49.7561
JL1_R1	106632	59976.8	39437	36.9842	35.9828	64.0172	50154.7	14.8131
JL1_R2	106632		39437	36.9842
JL2_R1	10951		4033	36.8277
JL2_R2	10951		4033	36.8277
JL3_R1	93457		30642	32.7873
JL3_R2	93457		30642	32.7873
JL4_R1	88450		33867	38.2894
JL4_R2	88450		33867	38.2894
JL5_R1	394		138	35.0254
JL5_R2	394		138	35.0254
	2594514		988394
