# Supplementary material for: Advancing biomonitoring of eDNA studies with the Anaconda R package: Integrating soil and One Health perspectives in the face of evolving traditional agriculture practices
Source: PLoS One. 2025 Jan 16;20(1):e0311986. doi: 10.1371/journal.pone.0311986 (PMC11737689; doi:10.1371/journal.pone.0311986)
Supplement: S2 Table — Total number of sequences and their means (and standard deviation) by condition (SF is for Short Fallow; LF is for Long Fallow, and F is for Forest) for each QIIME2 step (input, filtered, percentage of input passed filter, denoised, merged, percentage of input merged, mean, SD, non-chimeric, percentage of input non-chimeric, mean, SD, Table, ConTable, and Rarefaction). (XLSX) [file pone.0311986.s014.xlsx]

## Sheet: Supplementary_file_S03_QIIME2_s
sample-id	input	filtered	percentage of input passed filter	denoised	merged	percentage of input merged	mean	SD	non-chimeric	percentage of input non-chimeric	mean	SD	Table	ConTable	Rarefaction
F1	52513	52513	100	51146	45473	86.59	87.66	2.78917	39330	74.9	77.254	4.45996	39330	28593	12582	23375.8	15363
F2	259	259	100	220	220	84.94			220	84.94			220	104	out
F3	63704	63704	100	62818	57374	90.06			47235	74.15			47235	37746	12582
F4	66875	66875	100	65967	60967	91.17			50121	74.95			50121	34218	12582
F5	26542	26542	100	25194	22703	85.54			20525	77.33			20525	16218	12582
LF1	39473	39473	100	38561	34276	86.83	80.354	21.3634	28671	72.63	73.19	20.0565	28671	21215	12582	12788.6	10465.7
LF2	4033	4033	100	4011	4009	99.4			4009	99.4			4009	2743	out
LF3	30653	30653	100	29466	26813	87.47			24355	79.45			24355	20203	12582
LF4	33894	33894	100	33256	28642	84.5			24030	70.9			24030	19751	12582
LF5	140	140	100	81	61	43.57			61	43.57			61	31	out
SF1	33631	33631	100	32905	29985	89.16	81.366	11.8273	26948	80.13	68.804	9.81554	26948	18376	12582	17867.6	10657.6
SF2	41352	41352	100	40159	36089	87.27			29959	72.45			29959	22568	12582
SF3	2340	2340	100	2113	1428	61.03			1246	53.25			1246	839	out
SF4	37609	37609	100	36712	30432	80.92			25639	68.17			25639	17771	12582
SF5	61539	61539	100	60627	54430	88.45			43088	70.02			43088	29784	12582
	494557			483236	432902	83.1267			365437	73.0827				270160
