# Supplementary material for: Advancing biomonitoring of eDNA studies with the Anaconda R package: Integrating soil and One Health perspectives in the face of evolving traditional agriculture practices
Source: PLoS One. 2025 Jan 16;20(1):e0311986. doi: 10.1371/journal.pone.0311986 (PMC11737689; doi:10.1371/journal.pone.0311986)
Supplement: S3 Table — Same legend as the S1 Table. (XLSX) [file pone.0311986.s015.xlsx]

## Sheet: multiqc_fastqc
Sample		Total Sequences		+
F1	B_S244_R1	59065		96912
F1	B_S244_R2	59065		96912
F1_S243_R1		37847		43319
F1_S243_R2		37847		43319
F2	B_S246_R1	5472		12582
F2	B_S246_R2	5472		12582
F2_S245_R1		7110		53982
F2_S245_R2		7110		53982
F3	B_S248_R1	46872		94388
F3	B_S248_R2	46872		94388
F3_S247_R1		47516		109028
F3_S247_R2		47516		109028
F4	B_S250_R1	61512		124367
F4	B_S250_R2	61512		124367
F4_S249_R1		62855		97088
F4_S249_R2		62855		97088
F5	B_S252_R1	34233		67244
F5	B_S252_R2	34233		67244
F5_S251_R1		33011		87597
F5_S251_R2		33011		87597
JC1	B_S254_R1	54586		101108
JC1	B_S254_R2	54586		101108
JC1_S253_R1		46522		116674
JC1_S253_R2		46522		116674
JC2	B_S256_R1	70152		125454
JC2	B_S256_R2	70152		125454
JC2_S255_R1		55302		107154
JC2_S255_R2		55302		107154
JC3	B_S274_R1	51852		104578
JC3	B_S274_R2	51852		104578
JC3_S273_R1		52726		129766
JC3_S273_R2		52726		129766
JC4	B_S276_R1	77040		152632
JC4	B_S276_R2	77040		152632
JC4_S275_R1		75592		138343
JC4_S275_R2		75592		138343
JC5	B_S278_R1	62751		140116
JC5	B_S278_R2	62751		140116
JC5_S277_R1		77365		127455
JC5_S277_R2		77365		127455
JL1	B_S280_R1	50090		105538
JL1	B_S280_R2	50090		105538
JL1_S279_R1		55448		90679
JL1_S279_R2		55448		90679
JL2	B_S282_R1	35231		58501
JL2	B_S282_R2	35231		58501
JL2_S281_R1		23270		74520
JL2_S281_R2		23270		74520
JL3	B_S284_R1	51250		97789
JL3	B_S284_R2	51250		97789
JL3_S283_R1		46539		104531
JL3_S283_R2		46539		104531
JL4	B_S286_R1	57992		105426
JL4	B_S286_R2	57992		105426
JL4_S285_R1		47434		121334
JL4_S285_R2		47434		121334
JL5	B_S288_R1	73900		145788
JL5	B_S288_R2	73900		145788
JL5_S287_R1		71888		71888
JL5_S287_R2		71888		71888

## Sheet: Feuil1
Sample	Total Sequences	After Trimmomatic	Percentage	Mean/conditions
F1_R1	96912	64183	66.2281	55.7709	44.2291	65915.5	49757.7	5.00871
F1_R2	96912	64183	66.2281	55.7709	44.2291
F2_R1	12582	8927	70.9506	55.7709	44.2291
F2_R2	12582	8927	70.9506	55.7709	44.2291
F3_R1	94388	63630	67.4132	55.7709	44.2291
F3_R2	94388	63630	67.4132	55.7709	44.2291
F4_R1	124367	88533	71.1869	55.7709	44.2291
F4_R2	124367	88533	71.1869	55.7709	44.2291
F5_R1	67244	39571	58.8469	55.7709	44.2291
F5_R2	67244	39571	58.8469	55.7709	44.2291
SF1_R1	101108	69662	68.8986	58.8127	41.1873	124778	54689	1.38843
SF1_R2	101108	69662	68.8986	58.8127	41.1873
SF2_R1	125454	88930	70.8865	58.3278	41.6722
SF2_R2	125454	88930	70.8865	58.8127	41.1873
SF3_R1	104578	72773	69.5873	58.8127	41.1873
SF3_R2	104578	72773	69.5873	58.8127	41.1873
SF4_R1	152632	108406	71.0244	58.8127	41.1873
SF4_R2	152632	108406	71.0244	58.8127	41.1873
SF5_R1	140116	101555	72.4792	58.8127	41.1873
SF5_R2	140116	101555	72.4792	58.8127	41.1873
LF1_R1	105538	69644	65.9895	62.3072	37.6928	85507	50246.2	8.85121
LF1_R2	105538	69644	65.9895	62.3072	37.6928
LF2_R1	58501	32982	56.3785	62.3072	37.6928
LF2_R2	58501	32982	56.3785	62.3072	37.6928
LF3_R1	97789	66899	68.4116	62.3072	37.6928
LF3_R2	97789	66899	68.4116	62.3072	37.6928
LF4_R1	105426	52598	49.8909	62.3072	37.6928
LF4_R2	105426	52598	49.8909	62.3072	37.6928
LF5_R1	145788	103313	70.8652	62.3072	37.6928
LF5_R2	145788	103313	70.8652	62.3072	37.6928
	3064846	2063212
