# Supplementary material for: Advancing biomonitoring of eDNA studies with the Anaconda R package: Integrating soil and One Health perspectives in the face of evolving traditional agriculture practices
Source: PLoS One. 2025 Jan 16;20(1):e0311986. doi: 10.1371/journal.pone.0311986 (PMC11737689; doi:10.1371/journal.pone.0311986)
Supplement: S4 Table — Same legend as the S2 Table. (XLSX) [file pone.0311986.s016.xlsx]

## Sheet: stats
sample-id	input	filtered	percentage of input passed filter	denoised	merged	percentage of input merged	mean	SD	non-chimeric	percentage of input non-chimeric	mean	SD	Table	ConTable	Rarefaction
F1	64183	64183	100	60462	23913	37.26	47.356	19.586	16325	25.44	28.158	11.3792	16325	7239	4483	4735.6	2787.76
F2	8927	8927	100	8817	7298	81.75			4202	47.07			4202	115	out
F3	63630	63630	100	59782	22109	34.75			11102	17.45			11102	5136	4483
F4	88533	88533	100	83674	33791	38.17			19489	22.01			19489	6552	4483
F5	39571	39571	100	36451	17747	44.85			11406	28.82			11406	4636	4483
LF1	69646	69646	100	64746	24132	34.65	42.992	7.8508	13402	19.24	26.342	7.99101	13402	5349	4483	7061	4852.3
LF2	32982	32982	100	32453	18198	55.18			13190	39.99			13190	475	out
LF3	66899	66899	100	62794	30354	45.37			17282	25.83			17282	9635	4483
LF4	52598	52598	100	48969	20290	38.58			12453	23.68			12453	6397	4483
LF5	103317	103317	100	96594	42549	41.18			23736	22.97			23736	13449	4483
SF1	69662	69662	100	65344	28796	41.34	37.674	2.60114	15999	22.97	21.398	2.04863	15999	9085	4483	8658.8	1673.32
SF2	88932	88932	100	83397	33765	37.97			20162	22.67			20162	6736	4483
SF3	72773	72773	100	67995	25970	35.69			15283	21			15283	9137	4483
SF4	108406	108406	100	102132	37651	34.73			19501	17.99			19501	7355	4483
SF5	101556	101556	100	94668	39245	38.64			22703	22.36			22703	10981	4483
	1031615			968278	405808	42.674			236235	25.2993				102277
