# Supplementary material for: Advancing biomonitoring of eDNA studies with the Anaconda R package: Integrating soil and One Health perspectives in the face of evolving traditional agriculture practices
Source: PLoS One. 2025 Jan 16;20(1):e0311986. doi: 10.1371/journal.pone.0311986 (PMC11737689; doi:10.1371/journal.pone.0311986)
Supplement: S5 Table — SF is for Short Fallow; LF is for Long Fallow, and F is for Forest. (XLSX) [file pone.0311986.s017.xlsx]

## Sheet: Feuil1
	Physical analysis					Linked Organic Matter			Free Organic Matter			Microbial biomass							Mineralized organic matter (microbial activity)
	Organic matter (%)	Carbon (g/kg)	Nitrogen (g/kg)	C/N	pH	% content of soil	Nitrogen (mg/kg)	C/N	% content of soil	Nitrogen (mg/kg)	C/N	Carbon (g/kg soil)	Microbial biomass (mgC/kg soil)	Mineral nitrogen stored in microbial biomass (kg/ha)	Mineral phosphorus stored in microbial biomass (kg/ha)	Mineral potassium stored in microbial biomass (kg/ha)	Mineral calcium stored in microbial biomass (kg/ha)	Mineral magnesium stored in microbial biomass (kg/ha)	Mineralized carbon (mg/kg/28d)	Mineralized carbon/Microbial biomass (specific respiration) (mgC-CO2/j/g-CBM)	Mineralized nitrogen (mg/kg/28d)
Forest	12.64 (±1.18) a	73.54 (±6.72) a	8.08 (±0.42) a	9.1 (±0.68)	7.16 (±0.15) a	7.95 (±0.54)	5.62 (±0.2)	8.22 (±0.6) b	4.7 (±0.65) a	37 (±1.87)	11.06 (±1)	73.54 (±6.72) a	2328 (±100.52) a	1040 (±71.78) a	804.4 (±55.46) a	679.4 (±46.62) a	96.8 (±6.72) a	96.8 (±6.72) a	1965 (±179.8) a	30.2 (±3.13)	25.68 (±8.62)
Long Fallow	11.38 (±1.52) ab	66.12 (±8.92) ab	6.76 (±0.96) b	9.82 (±0.69)	6.78 (±0.29) b	7.74 (±1.21)	4.76 (±0.67)	9.48 (±0.87) a	3.64 (±1.16) ab	31.8 (±8.11)	10.52 (±0.53)	66.12 (±8.92) ab	1894 (±297.4) b	841.2 (±113.22) b	650.4 (±87.63) b	549.8 (±73.84) b	79.8 (±11.65) b	78.6 (±10.74) b	1326.6 (±379.53) b	24.54 (±3.2)	37.74 (±9.05)
Short Fallow	9.96 (±1.17) b	57.9 (±6.8) b	6.9 (±0.35) ab	8.46 (±1.23)	6.96 (±0.05) b	7.24 (±0.74)	5.3 (±0.63)	8.04 (±1.22) b	2.73 (±1.01) b	26.6 (±8.23)	9.9 (±1.55)	57.9 (±6.8) b	1547.8 (±210.87) b	709.4 (±111.27) b	548.6 (±86.3) b	463.4 (±72.68) b	66.2 (±10.38) b	66.2 (±10.38) b	1085.4 (±382.18) b	24.86 (±7.86)	39.76 (±12.03)
