# Supplementary material for: Advancing biomonitoring of eDNA studies with the Anaconda R package: Integrating soil and One Health perspectives in the face of evolving traditional agriculture practices
Source: PLoS One. 2025 Jan 16;20(1):e0311986. doi: 10.1371/journal.pone.0311986 (PMC11737689; doi:10.1371/journal.pone.0311986)
Supplement: S6 Table — SF is for Short Fallow; LF is for Long Fallow, and F is for Forest. (XLSX) [file pone.0311986.s018.xlsx]

## Sheet: output_plantae_stats
	Acacia spirobis	Aclaypha grandis	Acronychia laevis	Aglaia elaeagnoidea	Cerbera manghas	Claoxylon insulanum	Delarbrea paradoxa	Diospyros fasciculosa	Diospyros olen	Dodonaea viscosa	Elaeocarpus rotundifolius	Ficus habrophylla	Ficus prolixa	Glochidion billiardieri	Lantana camara	Leucaena leucocephala	Meryta denhamii	Micromelum minutum	Olea paniculata	Pandanus macrocarpus	Pitpturus argenteus	Podonephelium homei	Polyscias bracteata	Psidium guajava	Ricinus communis	Santalum austrocaledonicum	Schefflera gabriellae	Schinus terebinthifolius	Syzygium densiflorum
F	0±0b	1.75±2.87b	12.25±7.27b	9±8.87a	0±0a	0.25±0.5a	2.25±2.22ab	30.25±5.12a	3±3.46a	0±0c	2.25±2.63a	0.25±0.5a	0.25±0.5a	0±0b	1.5±1.91a	0±0a	2±2.31a	1.5±3a	2.75±2.5a	2.25±2.63a	0±0b	14.75±17.42a	18.25±8.06a	0±0b	0±0a	0.5±1a	6.5±7.72a	0±0a	1.75±3.5a
LF	22.4±29.64a	5.6±6.19b	49±34.85a	0±0b	0±0a	4±6.36a	6±9.62a	0.2±0.45b	0±0b	12.2±11.69b	1.8±2.39a	3.4±6.5a	1±2.24a	4.2±5.26a	0.6±0.89a	0±0a	3±4.47a	4.6±8.14a	4.2±5.36a	0.4±0.55a	0.6±0.55ab	19.4±26.8a	10±7.21a	9±7.35a	0±0a	0.6±0.89a	0.4±0.89b	1.6±3.58a	0±0a
SF	26.8±13.74a	22.8±22.77a	33.2±12.58ab	0±0b	1.4±3.13a	0.4±0.55a	0±0b	0±0b	0±0b	32.6±15.06a	0±0b	0.4±0.89a	0±0a	0±0b	0±0a	1±2.24a	0±0a	0±0a	0±0a	0.2±0.45a	8.8±7.46a	0.6±0.89a	1±1.73b	14.6±31.54ab	2.2±4.92a	0.2±0.45a	0±0b	5.8±10.87a	0±0a
