# Supplementary material for: Advancing biomonitoring of eDNA studies with the Anaconda R package: Integrating soil and One Health perspectives in the face of evolving traditional agriculture practices
Source: PLoS One. 2025 Jan 16;20(1):e0311986. doi: 10.1371/journal.pone.0311986 (PMC11737689; doi:10.1371/journal.pone.0311986)
Supplement: S7 Table — SF is for Short Fallow; LF is for Long Fallow, and F is for Forest. (XLSX) [file pone.0311986.s019.xlsx]

## Sheet: output_nematoda_stats
	Achromadoridae	Actinolaimidae	Alaimidae	Anguinidae_Ditylenchus	Aphelenchidae	Aphelenchoididae	Aporcelaimidae	Bastianiidae	Belondiridae	Cephalobidae	Criconematidae	Diphtherophoridae	Diploscapteridae	Discolaimidae	Dorylaimidae	Hoplolaimidae	Ironidae	Leptonchidae	Longidoridae	Meloidogynidae	Monhysteridae	Mononchidae	Neodiplogasteridae	Odontolaimidae	Panagrolaimidae	Paratylenchidae	Plectidae	Pratylenchidae	Prismatolaimidae	Qudsianematidae	Rhabditidae	Rhabdolaimidae	Telotylenchidae	Teratocephalidae	Tripylidae	Tylenchidae
F	0±0a	0±0a	1±2.24a	18.8±20.72a	95.4±72.27a	14±50.41ab	3.8±2.17a	1±2.24a	5.4±6.77a	223.2±63.85a	0±0a	3.4±7.6a	3.4±4.98a	1±2.24a	3±5.2a	0±0a	0±0a	2.2±3.49b	0±0a	63.2±92.3a	2.6±3.71a	0±0a	1±2.24a	0.8±1.79a	0±0a	94.2±81.5a	14.4±10.26a	10.2±5.4a	2.8±3.9a	40.2±28.37a	104.2±214.01ab	0.8±1.79a	1±2.24a	2.2±3.03a	0±0a	16.6±6.54b
LF	0±0a	3±6.71a	0±0a	23.2±11.32a	32.4±28.88ab	70±6.6b	18.2±24.27a	2±1.87a	3±3.32a	200±62.33a	6.8±10.23a	0±0a	4.4±5.73a	0±0a	0.6±1.34a	0±0a	0.6±1.34a	4.8±1.92ab	8.4±17.16a	28.2±29.3a	1.4±1.95a	0±0a	0±0a	0±0a	17.2±35.73a	18±13.51a	18.2±19.08a	9.2±12.76a	6±7.18a	27.2±36.98a	10.4±5.94b	0.8±1.79a	0±0a	1.4±1.95a	0±0a	51.8±38.36ab
SF	0.6±1.34a	0±0a	0.8±1.79a	39.4±36.91a	22.2±17.95b	13±4.02a	11±8.51a	4.4±4.72a	4.6±3.71a	193.2±51.16a	2±3.08a	2.4±2.51a	0.6±1.34a	0±0a	3.4±3.51a	1.4±3.13a	0±0a	9±5.15a	6.8±10.23a	32±30.8a	1.4±3.13a	0.6±1.34a	0.8±1.79a	0±0a	0±0a	32.4±24.97a	12.2±7.53a	14±19.43a	7.8±8.04a	50.6±18.58a	68±23.69a	5±5.29a	0±0a	0.6±1.34a	0.6±1.34a	90.8±59.59a
